# Supplementary material for: Evaluating Whole Grain Intervention Study Designs and Reporting Practices Using Evidence Mapping Methodology
Source: Nutrients. 2018 Aug 9;10(8):1052. doi: 10.3390/nu10081052 (PMC6115963; doi:10.3390/nu10081052)
Supplement: Supplementary file 1 [file nutrients-10-01052-s001.zip]

Archive with 2 entries (2 files):
- Supplementary materials/PRISMA Checklist.doc
- Supplementary materials/Sawicki_Supplemental Materials Revised_Evaluating Whole Grain Interventions_Nutrients Submission.docx
